# Supplementary material for: A new machine learning-based prediction model for subtype diagnosis in primary aldosteronism
Source: Front Endocrinol (Lausanne). 2022 Nov 23;13:1005934. doi: 10.3389/fendo.2022.1005934 (PMC9728523; doi:10.3389/fendo.2022.1005934)
Supplement: Supplementary file 1 [file DataSheet_1.zip]

Archive with 34 entries (31 files):
- Supplementary files/~$dex of supplementary files.doc
- Supplementary files/Index of supplementary files.doc
- Supplementary files/Supplementary Figure 1 .tif
- Supplementary files/Supplementary Figure 2 ROC_external validation_all.png
- Supplementary files/Supplementary Figure 3-Predicion model integrated with AVS.tif
- Supplementary files/Supplementary Figure 4-Evaluation of integrated process.tif
- Supplementary files/Supplementary File 1- missing data description.doc
- Supplementary files/Supplementary file 2 Application process of online tool.docx
- Supplementary files/Supplementary file 3 PA group.doc
- Supplementary files/Supplementary folder 1 +PRA+PAC/
- Supplementary files/Supplementary folder 1 +PRA+PAC/165+PRA+PAC.csv
- Supplementary files/Supplementary folder 1 +PRA+PAC/43+PRA+PAC.csv
- Supplementary files/Supplementary folder 1 +PRA+PAC/code-RF+PRA+PAC .ipynb
- Supplementary files/Supplementary folder 2 python codes/
- Supplementary files/Supplementary folder 2 python codes/a. code-RF+external validation .ipynb
- Supplementary files/Supplementary folder 2 python codes/b. code-SVM.ipynb
- Supplementary files/Supplementary folder 2 python codes/c. code-BDT.ipynb
- Supplementary files/Supplementary folder 2 python codes/d. code-LR.ipynb
- Supplementary files/Supplementary folder 2 python codes/e. code Ada-.ipynb
- Supplementary files/Supplementary folder 2 python codes/f. code-ROC sum.ipynb
- Supplementary files/Supplementary folder 2 python codes/g. code-ROC external.ipynb
- Supplementary files/Supplementary folder 2 python codes/h. website - PA.ipynb
- Supplementary files/Supplementary folder 2 python codes/i. RF-without SIT.ipynb
- Supplementary files/Supplementary folder 2 python codes/j. website - PA without SIT .ipynb
- Supplementary files/Supplementary folder 3 wiout SIT/
- Supplementary files/Supplementary folder 3 wiout SIT/a. PA data-training-SIT.csv
- Supplementary files/Supplementary folder 3 wiout SIT/b. PA data-external-SIT.csv
- Supplementary files/Supplementary folder 3 wiout SIT/c. one of the trees without SIT.png
- Supplementary files/Supplementary folder 3 wiout SIT/d. ROC-RF without SIT.jpg
- Supplementary files/Supplementary folder 3 wiout SIT/e.ROC-RF external without SIT.jpg
- Supplementary files/Supplementary folder 3 wiout SIT/f.RF without SIT importance.jpg
- Supplementary files/Supplementary Table 1.doc
- Supplementary files/Supplementary Table 2.doc
- Supplementary files/Supplementary Table 3.doc
