# Supplementary material for: A new machine learning-based prediction model for subtype diagnosis in primary aldosteronism
Source: Front Endocrinol (Lausanne). 2022 Nov 23;13:1005934. doi: 10.3389/fendo.2022.1005934 (PMC9728523; doi:10.3389/fendo.2022.1005934)
Supplement: Supplementary file 1 [file DataSheet_1.zip › Supplementary files/Supplementary folder 1 +PRA+PAC/43+PRA+PAC.csv]

Diagnosis(PA)	Age	Gender	PRA	PAC	SBP	DBP	ARR	K	ARR-50mg	PAC-SIT	PAC reduction	Anti-agents
UPA	54	2	280.7	0.741	136	79	378.7	3.03	239.3	242.3	-7.2	3
UPA	44	2	203.6	0.361	157	86	563.9	2.95	227.8	190.6	44.7	2
BPA	27	2	103	0.57	147	108	180.4	4.08	252.5	81.1	21.6	0
UPA	49	1	569.9	0.171	152	103	2997.7	2.34	908.4	276.4	-6.5	1
UPA	43	2	206.9	0.913	136	86	419.2	2.25	471.8	376.7	-82.1	1
BPA	40	1	162	7.414	155	103	218.3	3.69	217.8	111.9	14.7	0
BPA	44	2	312	1.654	159	105	188.8	3.81	254.6	299.9	3.9	1
BPA	46	2	114.2	0.266	139	75	429.2	3.73	429.2	101.5	-2.2	1
BPA	59	2	111.9	0.532	131	81	696.4	3.03	1092	124.6	25.8	2
UPA	47	2	170.7	0.209	136	99	816.4	3.23	1353.4	180.1	-3.4	2
BPA	47	2	121.8	0.228	166	115	379.8	3.46	764.3	87.2	28.4	2
UPA	40	1	72.1	0.894	160	111	379.2	3.13	166.2	151.6	55.3	2
BPA	53	1	110.5	0.551	133	86	194.6	3.48	231.4	118.8	-7.5	2
UPA	55	2	180.1	1.312	130	98	620.7	2.99	489.7	167.5	31.6	1
UPA	68	1	207.3	1.217	139	72	170.4	3.66	179.9	133.4	22.1	2
BPA	58	2	157.4	0.532	157	78	308.8	3.46	313.5	119.1	24.3	2
UPA	40	1	223.4	1.996	144	110	197.3	3.39	118.9	266.8	0	2
UPA	61	1	402.7	0.646	167	98	622.8	3.62	946.3	341.8	3.5	3
BPA	68	2	166.5	0.133	127	71	1251.4	3.65	560.2	106.5	-16.1	2
UPA	55	2	225.6	0.038	160	100	5933.3	4.2	2118.2	120.8	-23	3
BPA	52	2	176.9	0.894	136	95	197.8	3.74	390.3	126.2	22.2	1
BPA	46	1	306.3	1.901	177	90	161	3.66	155.3	97.31	39.9	1
UPA	31	2	213.8	0.171	160	100	11416	2.61	4598.8	786.9	63.2	1
BPA	58	2	211.6	0.399	153	90	530.2	3.34	719	164	28.8	3
UPA	52	1	170.7	0.209	153	90	816.4	3.71	1353.4	180.1	-3.6	2
UPA	25	1	201	0.646	149	103	310.9	3.62	418.7	198.9	-3.8	2
BPA	42	2	150.2	0.570	134	92	263.5	3.57	287.7	103.9	14.1	1
BPA	49	1	206.6	0.304	142	95	679.1	3.8	984.1	205.8	-1.7	3
BPA	66	2	205.6	0.171	138	76	1201	3.8	642.2	122.1	11.8	1
BPA	56	2	144.3	0.551	114	79	261.9	3.92	268.8	107.3	8.7	1
BPA	41	2	170.2	1.122	136	82	151.5	4.16	300.9	154.4	10.7	2
BPA	40	1	300.9	0.989	157	102	304.6	3.38	297.19	169.5	18.9	2
UPA	56	2	254.6	0.038	143	94	6696	3.69	5893.8	224.1	-6.6	2
UPA	44	1	173.7	0.266	133	80	425.5	3.39	1180.3	202	-16.3	2
UPA	54	2	252.4	0.133	99	71	1268	3.16	8363.4	159	13.4	2
BPA	50	1	139.2	0.323	140	90	430.8	3.65	228.8	113	18.8	2
UPA	67	1	715.5	0.513	120	94	1394	2.85	892.6	407.3	28.8	1
BPA	52	1	216.6	0.304	176	108	712.7	3.8	792.7	226.1	-4.3	1
BPA	46	1	175.2	0.779	138	90	224.6	3.71	333	133	26.2	2
BPA	40	2	136.7	0.798	150	96	171	3.42	326.6	99.4	11.8	3
UPA	50	2	153.8	0.247	131	80	622.3	3.36	400.3	121.8	35.8	2
BPA	39	2	424.2	0.171	143	113	2479	2.55	1032	33.2	-6.1	2
UPA	58	2	176.8	0.133	133	95	1329	3.87	1835.7	106.8	29.1	0
