# Supplementary material for: A new machine learning-based prediction model for subtype diagnosis in primary aldosteronism
Source: Front Endocrinol (Lausanne). 2022 Nov 23;13:1005934. doi: 10.3389/fendo.2022.1005934 (PMC9728523; doi:10.3389/fendo.2022.1005934)
Supplement: Supplementary file 1 [file DataSheet_1.zip › Supplementary files/Supplementary folder 2 python codes/c. code-BDT.ipynb]

# %% [code]
import pandas as pd
import numpy as np
data = pd.read_csv('PA data-training.csv')
#data.head()
df=pd.DataFrame(data)
#print(df["ARR-50mg"].mean())
#print(df["Anti-agents"].mean())
df["ARR-50mg"].fillna(df["ARR-50mg"].mean(),inplace=True)
df["Anti-agents"].fillna(df["Anti-agents"].mean(),inplace=True)
data.isnull().sum(axis=0)

# %% [code]
X = data.drop(['Diagnosis(PA)'],axis=1)
y = data.loc[:,'Diagnosis(PA)']
print(X.shape,y.shape)

# %% [code]
from sklearn.model_selection import train_test_split 
from sklearn.ensemble import GradientBoostingClassifier
from sklearn.metrics import accuracy_score 
X_train,X_test,y_train,y_test=train_test_split(X,y,stratify=y,random_state=1,test_size=0.3) ###考虑到接下来可能需要进行其他的操作，所以定了一个随机种子，保证接下来的train和test是同一组数 
#print(X_train.shape,X_test.shape,X.shape) 
#gridsearch codes
from sklearn.model_selection import GridSearchCV 
params={'n_estimators':np.arange(1,100)}#树的个数 
grid_search=GridSearchCV(GradientBoostingClassifier(random_state=1),params,cv=10)#交叉验证 
grid_search.fit(X_train,y_train) 
print(grid_search.score(X_train,y_train)) 
print(grid_search.score(X_test,y_test)) 
print(grid_search.best_estimator_) 
print(grid_search.best_params_) 
print(grid_search.predict(X_test)) 

# %% [markdown]


# %% [code]
boost=GradientBoostingClassifier(n_estimators = 22,random_state=1)
boost.fit(X_train,y_train) 
y_test_predict = boost.predict(X_test)
from sklearn.metrics import confusion_matrix
cm = confusion_matrix(y_test,y_test_predict)
#print(cm)

TP = cm[1,1]
TN = cm[0,0]
FP = cm[0,1]
FN = cm[1,0]
#print(TP,TN,FP,FN)

accuracy = (TP + TN)/(TP + TN + FP + FN)
print(accuracy)

recall = TP/(TP + FN)
print(recall)

specificity = TN/(TN + FP)
print(specificity)

precision = TP/(TP + FP)
print(precision)

f1 = 2*precision*recall/(precision+recall)
print(f1)
#print(X_train.shape,X_test.shape,X.shape)

# %% [markdown]
ROC曲线
