# Supplementary material for: A new machine learning-based prediction model for subtype diagnosis in primary aldosteronism
Source: Front Endocrinol (Lausanne). 2022 Nov 23;13:1005934. doi: 10.3389/fendo.2022.1005934 (PMC9728523; doi:10.3389/fendo.2022.1005934)
Supplement: Supplementary file 1 [file DataSheet_1.zip › Supplementary files/Supplementary folder 2 python codes/d. code-LR.ipynb]

# %% [code]
import pandas as pd
import numpy as np
data = pd.read_csv('PA data-training.csv')
#data.head()
df=pd.DataFrame(data)
#print(df["ARR-50mg"].mean())
#print(df["Anti-agents"].mean())
df["ARR-50mg"].fillna(df["ARR-50mg"].mean(),inplace=True)
df["Anti-agents"].fillna(df["Anti-agents"].mean(),inplace=True)
data.isnull().sum(axis=0)

# %% [code]
X = data.drop(['Diagnosis(PA)'],axis=1)
y = data.loc[:,'Diagnosis(PA)']
#print(X.shape,y.shape)

from sklearn.preprocessing import StandardScaler
from sklearn.decomposition import PCA
X =StandardScaler().fit_transform(X)#标准化
#print(X)

# %% [code]
from sklearn.model_selection import train_test_split 
from sklearn.metrics import accuracy_score 
X_train,X_test,y_train,y_test=train_test_split(X,y,stratify=y,random_state=1,test_size=0.3) ###考虑到接下来可能需要进行其他的操作，所以定了一个随机种子，保证接下来的train和test是同一组数 

from sklearn.linear_model import LogisticRegression

# %% [markdown]


# %% [code]
logistic = LogisticRegression(penalty="l2")
logistic.fit(X_train,y_train)
y_test_predict = logistic.predict(X_test)
from sklearn.metrics import confusion_matrix
cm = confusion_matrix(y_test,y_test_predict)
#print(cm)

TP = cm[1,1]
TN = cm[0,0]
FP = cm[0,1]
FN = cm[1,0]
#print(TP,TN,FP,FN)

accuracy = (TP + TN)/(TP + TN + FP + FN)
print(accuracy)

recall = TP/(TP + FN)
print(recall)

specificity = TN/(TN + FP)
print(specificity)

precision = TP/(TP + FP)
print(precision)

f1 = 2*precision*recall/(precision+recall)
print(f1)
#print(X_train.shape,X_test.shape,X.shape)

# %% [markdown]
ROC曲线
