# Supplementary material for: A new machine learning-based prediction model for subtype diagnosis in primary aldosteronism
Source: Front Endocrinol (Lausanne). 2022 Nov 23;13:1005934. doi: 10.3389/fendo.2022.1005934 (PMC9728523; doi:10.3389/fendo.2022.1005934)
Supplement: Supplementary file 1 [file DataSheet_1.zip › Supplementary files/Supplementary folder 2 python codes/g. code-ROC external.ipynb]

# %% [code]
import pandas as pd
import numpy as np
data = pd.read_csv('PA data-training.csv')
#data.head()
df=pd.DataFrame(data)
#print(df["ARR-50mg"].mean())
#print(df["Anti-agents"].mean())
df["ARR-50mg"].fillna(df["ARR-50mg"].mean(),inplace=True)
df["Anti-agents"].fillna(df["Anti-agents"].mean(),inplace=True)
data.isnull().sum(axis=0)

# %% [code]
X = data.drop(['Diagnosis(PA)'],axis=1)
y = data.loc[:,'Diagnosis(PA)']
print(X.shape,y.shape)

# %% [code]
from sklearn.model_selection import train_test_split 
from sklearn.ensemble import RandomForestClassifier
from sklearn.metrics import accuracy_score 
from sklearn.metrics import roc_curve,auc

X_train,X_test,y_train,y_test=train_test_split(X,y,stratify=y,random_state=1,test_size=0.3) ###考虑到接下来可能需要进行其他的操作，所以定了一个随机种子，保证接下来的train和test是同一组数 
forest=RandomForestClassifier(n_estimators = 42,max_leaf_nodes=12, oob_score=True,class_weight = "balanced",random_state=1)
forest.fit(X_train,y_train)

from sklearn.svm import SVC
vector = SVC(kernel='rbf', probability=True)
vector.fit(X_train, y_train)

from sklearn.ensemble import GradientBoostingClassifier
boost=GradientBoostingClassifier(n_estimators = 22,random_state=1)
boost.fit(X_train,y_train) 

from sklearn.linear_model import LogisticRegression
logistic = LogisticRegression(penalty="l2")
logistic.fit(X_train,y_train)

from sklearn.ensemble import  AdaBoostClassifier
Ada = AdaBoostClassifier()
Ada.fit(X_train, y_train)

# %% [code]
data_external = pd.read_csv('PA data-external.csv')
#data.head()
X_external = data_external.drop(['Diagnosis(PA)'],axis=1)
y_external = data_external.loc[:,'Diagnosis(PA)']
print(X_external.shape,y_external.shape)
y_external_predict = forest.predict(X_external)

import matplotlib.pyplot as plt
from sklearn.preprocessing import LabelEncoder,label_binarize
label = LabelEncoder()
data_external["Diagnosis(PA)"] = label.fit_transform(data_external["Diagnosis(PA)"]) 
#X_external = data_external.drop(['Diagnosis(PA)'],axis=1)
y_external = data_external.loc[:,'Diagnosis(PA)']
y_exproba=forest.predict_proba(X_external)[:,1]
from sklearn.metrics import auc

# %% [code]
from sklearn.metrics import roc_curve,auc
import matplotlib.pyplot as plt 
%matplotlib inline     

# from sklearn.preprocessing import LabelEncoder,label_binarize
# label = LabelEncoder()
#data["Diagnosis(PA)"] = label.fit_transform(data["Diagnosis(PA)"]) 
#字符变量y转换重新定义
#y = data.loc[:,'Diagnosis(PA)']
#字符变量y_test转换重新定义
#X_train,X_test,y_train,y_test = train_test_split(X, y,stratify=y,test_size = 0.3,random_state = 1)
#print(y_test)

def multi_models_roc(names, sampling_methods, colors, X_external, y_external, save=True, dpin=300):
    plt.figure(figsize=(5,4), dpi=dpin)
    for(name, method, colorname) in zip(names, sampling_methods, colors):                  
        y_external_preds = method.predict(X_external)
        y_external_predprob = method.predict_proba(X_external)[:,1]
        fpr, tpr, thresholds = roc_curve(y_external, y_external_predprob, pos_label=1)
        plt.plot(fpr, tpr, lw=2, label='{} (AUC={:.3f})'.format(name, auc(fpr, tpr)),color = colorname)
        plt.plot([0,1],[0,1],'--', lw=1, color ='grey')
        plt.axis()
        plt.xlim([-0.05,1])
        plt.ylim([0,1.05])
        plt.xlabel('False Positive Rate',fontsize=7)
        plt.ylabel('True Positive Rate',fontsize=7)
        plt.title('Figure 3a ROC Curves in the testing dataset',fontsize=7)
        plt.legend(loc='lower right',fontsize=5)
    if save:
        plt.savefig('multi_models_roc.png')
    return plt 

names =['Random Forest','Support vector machine','Gradient-BDT','Logistic regression',"AdaBoost"]
sampling_methods =[forest,vector,boost,logistic,Ada]                          
colors =['blue','grey','green','purple','orange']

train_roc_graph = multi_models_roc(names, sampling_methods, colors, X_external, y_external, save =True)
train_roc_graph.savefig('Figure 3b ROC_external_all.png')
    

# %% [code]
def multi_models_roc(names, sampling_methods, colors, X_external, y_external, save=True, dpin=300):
    plt.figure(figsize=(5,4), dpi=dpin)
    for(name, method, colorname) in zip(names, sampling_methods, colors):                  
        y_external_preds = method.predict(X_external)
        y_external_predprob = method.predict_proba(X_external)[:,1]
        fpr, tpr, thresholds = roc_curve(y_external, y_external_predprob, pos_label=1)
        plt.plot(fpr, tpr, lw=2, label='{} (AUC={:.3f})'.format(name, auc(fpr, tpr)),color = colorname)
        plt.plot([0,1],[0,1],'--', lw=1, color ='grey')
        plt.axis()
        plt.xlim([-0.05,1])
        plt.ylim([0,1.05])
        plt.xlabel('False Positive Rate',fontsize=7)
        plt.ylabel('True Positive Rate',fontsize=7)
        plt.title('Figure 3a ROC curve external validation',fontsize=7)
        plt.legend(loc='lower right',fontsize=5)
    if save:
        plt.savefig('multi_models_roc.png')
    return plt 

names =['Random Forest']
sampling_methods =[forest]                          
colors =['blue']

train_roc_graph = multi_models_roc(names, sampling_methods, colors, X_external, y_external, save =True)
train_roc_graph.savefig('Figure 3b ROC curve-external validation.png')

# %% [markdown]


# %% [markdown]
ROC曲线
