# Supplementary material for: A new machine learning-based prediction model for subtype diagnosis in primary aldosteronism
Source: Front Endocrinol (Lausanne). 2022 Nov 23;13:1005934. doi: 10.3389/fendo.2022.1005934 (PMC9728523; doi:10.3389/fendo.2022.1005934)
Supplement: Supplementary file 1 [file DataSheet_1.zip › Supplementary files/Supplementary folder 2 python codes/h. website - PA.ipynb]

# %% [raw]


# %% [code]
import numpy as np
import pickle
filename = 'finalized_model.sav'
loaded_model = pickle.load(open(filename, 'rb'))
print ('Welcome to the prediction tool: please use the point as separator for decimal number: (3.7 and not 3,7)')
print ('-------------------------\n')
ABPM_parameters =['age (year)', 'gender (1:Male, 2:Female)', 'systolic blood pressure (SBP, mmHg) ', 'diastolic blood pressure (DBP, mmHg)', 'ARR ((pg/ml )/(ng/ml/h)', 'serum potassiam (mmol/L)', 'ARR after 50 mg CCT', 'PAC after SIT (pg/ml)', 'PAC reduction rate after SIT (%)', 'types of antihypertensive agents at diagnosis'] 
Query = np.zeros((1,10))
Prediction_type = ['UPA','BPA']
for i in range(len(ABPM_parameters)):
    String_to_print = 'Insert value of ' +ABPM_parameters[i]+' and press enter:\n'
    Query[0,i] = input(String_to_print)
Prediction = loaded_model.predict(Query)
Probability=loaded_model.predict_proba(Query)[0,1]
print ('------------')
print ('The patient is predicted as: '   + Prediction)
if Prediction == 'UPA':
    print('The predicted probability is: ', Probability)
else:
    print('The predicted probability is: ', 1-Probability)

# %% [raw]


# %% [raw]
