# Supplementary material for: A new machine learning-based prediction model for subtype diagnosis in primary aldosteronism
Source: Front Endocrinol (Lausanne). 2022 Nov 23;13:1005934. doi: 10.3389/fendo.2022.1005934 (PMC9728523; doi:10.3389/fendo.2022.1005934)
Supplement: Supplementary file 1 [file DataSheet_1.zip › Supplementary files/Supplementary folder 2 python codes/i. RF-without SIT.ipynb]

# %% [code]
import pandas as pd
import numpy as np
data = pd.read_csv('PA data-training-SIT.csv')
#data.head()
df=pd.DataFrame(data)
#print(df["ARR-50mg"].mean())
#print(df["Anti-agents"].mean())
df["ARR-50mg"].fillna(df["ARR-50mg"].mean(),inplace=True)
df["Anti-agents"].fillna(df["Anti-agents"].mean(),inplace=True)
data.isnull().sum(axis=0)

# %% [code]
X = data.drop(['Diagnosis(PA)'],axis=1)
y = data.loc[:,'Diagnosis(PA)']
print(X.shape,y.shape)

# %% [code]
from sklearn.model_selection import train_test_split 
from sklearn.ensemble import RandomForestClassifier
from sklearn.metrics import accuracy_score 
X_train,X_test,y_train,y_test=train_test_split(X,y,stratify=y,random_state=1,test_size=0.3) ###考虑到接下来可能需要进行其他的操作，所以定了一个随机种子，保证接下来的train和test是同一组数 
#print(X_train.shape,X_test.shape,X.shape) 
#gridsearch codes
from sklearn.model_selection import GridSearchCV 
params={'n_estimators':np.arange(1,50)}#树的个数 
grid_search=GridSearchCV(RandomForestClassifier(random_state=1),params,cv=10)#交叉验证 
grid_search.fit(X_train,y_train) 
print(grid_search.score(X_train,y_train)) 
print(grid_search.score(X_test,y_test)) 
print(grid_search.best_estimator_) 
print(grid_search.best_params_) 
#print(grid_search.predict(X_test)) 

# %% [code]
param_test1= {'max_leaf_nodes':range(1,30,2)} 
#param_test2= {'max_depth':range(1,14,2), 'min_samples_split':range(0,201,20)} 
#param_test2= {'min_samples_split':range(80,150,20),'min_samples_leaf':range(10,60,10)}  
grid_search1= GridSearchCV(RandomForestClassifier(n_estimators= 44,oob_score=True,random_state=1),param_test1,cv=10)
grid_search1.fit(X_train,y_train) 
print(grid_search1.best_estimator_) 
print(grid_search1.best_params_) 

# %% [markdown]


# %% [code]
from sklearn.model_selection import train_test_split 
from sklearn.ensemble import RandomForestClassifier
from sklearn.metrics import accuracy_score 
X_train,X_test,y_train,y_test=train_test_split(X,y,stratify=y,random_state=1,test_size=0.3) ###考虑到接下来可能需要进行其他的操作，所以定了一个随机种子，保证接下来的train和test是同一组数 
#print(X_train.shape,X_test.shape,X.shape) 
#gridsearch codes
import seaborn as sns 
import matplotlib.pyplot as plt 
plt.style.use("fivethirtyeight") 
sns.set_style({'font.sans-serif':['SimHei','Arial']}) 
%matplotlib inline 
forest_CCT=RandomForestClassifier(n_estimators = 44,max_leaf_nodes=11, oob_score=True,class_weight = "balanced",random_state=1)
forest_CCT.fit(X_train,y_train) 
fig= plt.subplots(figsize=(15,7.5)) 
plt.title('Feature importance of Random Forest classifier',fontsize=20) 
print(forest_CCT.feature_importances_)
plt.bar(X.columns,forest_CCT.feature_importances_,0.4,color="blue") 
plt.legend() 
plt.xticks(fontsize=13)
plt.savefig('RF without SIT importance.jpg',dpi=800)

# %% [code]
forest_CCT=RandomForestClassifier(n_estimators = 44,max_leaf_nodes=11,oob_score=True,class_weight = "balanced",random_state=1)
forest_CCT.fit(X_train,y_train) 
y_test_predict = forest_CCT.predict(X_test)
from sklearn.metrics import confusion_matrix
cm = confusion_matrix(y_test,y_test_predict)
#print(cm)

TP = cm[1,1]
TN = cm[0,0]
FP = cm[0,1]
FN = cm[1,0]
#print(TP,TN,FP,FN)

accuracy = (TP + TN)/(TP + TN + FP + FN)
print(accuracy)

recall = TP/(TP + FN)
print(recall)

specificity = TN/(TN + FP)
print(specificity)

precision = TP/(TP + FP)
#print(precision)

f1 = 2*precision*recall/(precision+recall)
print(f1)
#print(X_train.shape,X_test.shape,X.shape)

# %% [code]
#显示一棵树
estimator=forest_CCT.estimators_[1]
from sklearn.tree import export_graphviz
import graphviz
names=['Age','Gender','SBP','DBP','ARR','K','ARR-50mg','Anti-agents']
export_graphviz(estimator,out_file='tree.dot',feature_names=names,class_names=['UPA','BPA'],rounded=True,proportion=False,precision=2,filled=True)
#export_graphviz(estimator, out_file='tree.dot',feature_names=feature_names,class_names=forest.target_names,rounded=True,proportion=False,precision=2,filled=Ture)
from subprocess import call
call(['dot','-Tpng','tree.dot','-o','tree.png','-Gdpi=600'])
from IPython.display import Image
Image(filename='tree.png')

# %% [code]
from sklearn.preprocessing import LabelEncoder,label_binarize
label = LabelEncoder()
data["Diagnosis(PA)"] = label.fit_transform(data["Diagnosis(PA)"]) 
#字符变量y转换重新定义
y = data.loc[:,'Diagnosis(PA)']
#字符变量y_test转换重新定义
X_train,X_test,y_train,y_test = train_test_split(X, y,stratify=y,test_size = 0.3,random_state = 1)
y_proba=forest_CCT.predict_proba(X_test)[:,1]
from sklearn.metrics import roc_curve,auc
#print(y,y_test,y_proba)
fpr,tpr,thresholds = roc_curve(y_test,y_proba)
auc_val = auc(fpr,tpr)
print(auc_val)
#ROC curve
plt.plot(figsize=(10, 8.5))
plt.plot(fpr,tpr,color='darkorange',lw=2,label='ROC curve (area = %0.2f)' % auc_val)
plt.plot([0, 1], [0, 1], color='navy', lw=2, linestyle='--')
plt.xlim([-0.05, 1.0])
plt.ylim([0.0, 1.05])
plt.xlabel('False Positive Rate')
plt.ylabel('True Positive Rate')
plt.title('Receiver operating characteristic curve-RF')
plt.legend(loc="lower right")
plt.savefig('ROC-RF without SIT.jpg',dpi=800)
plt.show()

# %% [markdown]
ROC曲线

# %% [code]
data_external = pd.read_csv('PA data-external-SIT.csv')
data_external["Diagnosis(PA)"] = label.fit_transform(data_external["Diagnosis(PA)"]) 
#字符变量y转换重新定义
#data.head()
X_external = data_external.drop(['Diagnosis(PA)'],axis=1)
y_external = data_external.loc[:,'Diagnosis(PA)']
print(X_external.shape,y_external.shape)
y_external_predict = forest.predict(X_external)
#print(y_external)

# %% [code]
y_external_predict = forest.predict(X_external)
from sklearn.metrics import confusion_matrix
cm = confusion_matrix(y_external,y_external_predict)
#print(cm)

TP = cm[1,1]
TN = cm[0,0]
FP = cm[0,1]
FN = cm[1,0]
print(TP,TN,FP,FN)

accuracy = (TP + TN)/(TP + TN + FP + FN)
print(accuracy)

recall = TP/(TP + FN)
print(recall)

specificity = TN/(TN + FP)
print(specificity)

precision = TP/(TP + FP)
print(precision)

f1 = 2*precision*recall/(precision+recall)
print(f1)

# %% [code]
import matplotlib.pyplot as plt
from sklearn.preprocessing import LabelEncoder,label_binarize
label = LabelEncoder()
data_external["Diagnosis(PA)"] = label.fit_transform(data_external["Diagnosis(PA)"]) 
#X_external = data_external.drop(['Diagnosis(PA)'],axis=1)
y_external = data_external.loc[:,'Diagnosis(PA)']

forest=RandomForestClassifier(n_estimators = 43,max_leaf_nodes=12,oob_score=True,class_weight = "balanced",random_state=1)
forest.fit(X_train,y_train) 

y_exproba=forest.predict_proba(X_external)[:,1]
from sklearn.metrics import auc
#print(y_test)
#print(proba_y)
fpr_e,tpr_e,thresholds_e = roc_curve(y_external,y_exproba)
auc_valex = auc(fpr_e,tpr_e)
print(auc_valex)

plt.figure(figsize=(5,4), dpi=300)
plt.plot(fpr_e,tpr_e,color='blue',lw=2,label='RF external (AUC = %0.2f)' % auc_valex)
plt.plot([0, 1], [0, 1], color='grey', lw=1, linestyle='--')
plt.xlim([-0.05, 1.0])
plt.ylim([0.0, 1.05])
plt.xlabel('False Positive Rate',fontsize=8)
plt.ylabel('True Positive Rate',fontsize=8)
plt.title('Figure 3b ROC curve-RF external validation',fontsize=8)
plt.legend(loc="lower right",fontsize=6)
plt.savefig('Figure 3b RF-ROC-external without SIT.jpg')
plt.show()
