# Supplementary material for: A new machine learning-based prediction model for subtype diagnosis in primary aldosteronism
Source: Front Endocrinol (Lausanne). 2022 Nov 23;13:1005934. doi: 10.3389/fendo.2022.1005934 (PMC9728523; doi:10.3389/fendo.2022.1005934)
Supplement: Supplementary file 1 [file DataSheet_1.zip › Supplementary files/Supplementary folder 2 python codes/j. website - PA without SIT .ipynb]

# %% [raw]


# %% [code]
import pandas as pd
import numpy as np
data = pd.read_csv('PA data-training-SIT.csv')
#data.head()
df=pd.DataFrame(data)
df["ARR-50mg"].fillna(df["ARR-50mg"].mean(),inplace=True)
df["Anti-agents"].fillna(df["Anti-agents"].mean(),inplace=True)
data.isnull().sum(axis=0)

X = data.drop(['Diagnosis(PA)'],axis=1)
y = data.loc[:,'Diagnosis(PA)']
print(X.shape,y.shape)

from sklearn.model_selection import train_test_split 
from sklearn.ensemble import RandomForestClassifier
from sklearn.metrics import accuracy_score 
X_train,X_test,y_train,y_test=train_test_split(X,y,stratify=y,random_state=1,test_size=0.3) ###考虑到接下来可能需要进行其他的操作，所以定了一个随机种子，保证接下来的train和test是同一组数 
forest_CCT=RandomForestClassifier(n_estimators = 44,max_leaf_nodes=11,oob_score=True,class_weight = "balanced",random_state=1)
forest_CCT.fit(X_train,y_train) 

# %% [code]
import pandas
from sklearn import model_selection
import pickle
url = 'PA data-training.csv'
names=['Age','Gender','SBP','DBP','ARR','K','ARR-50mg','Anti-agents']
dataframe = pandas.read_csv(url, names=names)
array = dataframe.values
filename = 'finalized_model without SIT.sav'
pickle.dump(forest_CCT, open(filename, 'wb'))
# some time later...
# load the model from disk
loaded_model = pickle.load(open(filename, 'rb'))
result = loaded_model.score(X_test, y_test)
print(result)

# %% [code]
import numpy as np
import pickle
names=['Age','Gender','SBP','DBP','ARR','K','ARR-50mg','Anti-agents']
filename = 'finalized_model without SIT.sav'
loaded_model = pickle.load(open(filename, 'rb'))
print ('Welcome to the prediction tool: please use the point as separator for decimal number: (3.7 and not 3,7)')
print ('-------------------------\n')
ABPM_parameters =['age (year)', 'gender (1:Male, 2:Female)', 'systolic blood pressure (SBP, mmHg) ', 'diastolic blood pressure (DBP, mmHg)', 'ARR ((pg/ml )/(ng/ml/h)', 'serum potassiam (mmol/L)', 'ARR after 50 mg CCT',  'types of antihypertensive agents at diagnosis'] 
Query = np.zeros((1,8))
Prediction_type = ['UPA','BPA']
for i in range(len(ABPM_parameters)):
    String_to_print = 'Insert value of ' +ABPM_parameters[i]+' and press enter:\n'
    Query[0,i] = input(String_to_print)
Prediction = loaded_model.predict(Query)
Probability=loaded_model.predict_proba(Query)[0,1]
print ('------------')
print ('The patient is predicted as: '   , Prediction)
if Prediction == 'UPA':
    print('The predicted probability is: ', Probability)
else:
    print('The predicted probability is: ', 1-Probability)

# %% [code]


# %% [code]


# %% [code]


# %% [raw]


# %% [raw]
