# Supplementary material for: A new machine learning-based prediction model for subtype diagnosis in primary aldosteronism
Source: Front Endocrinol (Lausanne). 2022 Nov 23;13:1005934. doi: 10.3389/fendo.2022.1005934 (PMC9728523; doi:10.3389/fendo.2022.1005934)
Supplement: Supplementary file 1 [file DataSheet_1.zip › Supplementary files/Supplementary folder 3 wiout SIT/a. PA data-training-SIT.csv]

Diagnosis(PA)	Age	Gender	SBP	DBP	ARR	K	ARR-50mg	Anti-agents
UPA	54	1	130	88	366.6	3.2	363.3	1
UPA	39	2	131	79	1130	3.7	790	1
UPA	68	1	123	81	328	3.8	520	1
UPA	64	2	124	76	1545	2.8	1077.5	1
UPA	61	1	118	68	570	3.2	1406.6	1
UPA	55	2	144	93	402.8	3.4	466	1
UPA	67	1	149	83	393.3	3.3	280.5	1
UPA	50	1	130	80	1110	3.5	2290	2
UPA	51	1	131	100	493.3	3.3	2710	1
UPA	45	1	153	106	1780	2.7	1846.6	2
UPA	57	2	122	74	3620	2.8	4490	1
UPA	34	1	146	86	726.6	3.1	683.3	2
UPA	54	2	135	81	920	3.7	393.3	3
UPA	74	2	151	64	1650	3.9	5360	1
UPA	71	1	117	63	5540	2.9	6040	1
UPA	67	1	147	93	2660	63	1880	1
UPA	55	1	122	72	2630	3	1280	1
UPA	70	2	124	66	3270	3.4	1490	1
UPA	66	1	144	64	4605	2.8	4940	1
UPA	56	1	179	108	700	2.7	1900	1
UPA	43	1	136	88	1346.6	2.5	1336.6	2
UPA	61	1	134	86	745	3	1295	1
UPA	51	1	126	80	393.3	2.8	1390	1
UPA	61	1	134	97	191	3.4	2190	2
UPA	45	2	127	87	660	3.8	555	2
UPA	28	2	130	90	2705	3.5	6590	1
UPA	55	2	108	71	2020	3.8	1770	2
UPA	37	2	144	87	11800	2.7	14500	2
UPA	70	1	136	85	1345	3.2	2500	2
UPA	47	2	192	110	756	2.9	5490	1
UPA	63	2	139	83	645	4.3	166.6	1
UPA	52	1	162	102	372	4.1	515	1
UPA	43	1	163	89	5650	2.7	18000	1
UPA	69	1	178	118	261.6	2.9	255	4
UPA	66	1	169	97	1460	2.2	6260	2
UPA	51	1	122	82	3305	2.6	6510	1
UPA	38	2	136	90	2355	3.5	597.5	2
UPA	34	2	130	83	1213.3	3.2		1
UPA	64	1	136	73	1143.3	4	158.7	3
UPA	63	2	144	95	467.5	2.9	1970	1
UPA	49	2	126	82	1565	2.1	5380	1
UPA	55	1	154	93	1096.6	2.2	885	1
UPA	36	2	135	98	2050	3.7		1
UPA	63	1	111	79	1818	2.8	4510	2
UPA	52	1	131	80	146.9	3.8	66.7	2
UPA	41	1	115	67	1990	3.3		4
UPA	44	1	164	100	903.3	4.7	2750	5
UPA	62	1	138	101	913.3	3.7	437	6
UPA	62	2	129	85	3185	4.9	2800	2
UPA	47	1	128	72	255	4.7	313.7	1
UPA	56	2	143	88	760	3.7	384.5	1
UPA	69	1	183	89	4990	3.2	1635	4
UPA	57	1	153	91	185.7	4	412	1
UPA	49	2	115	64	2600	3.5	5650	3
UPA	50	1	122	85	1270	4.2	575	1
UPA	54	2	154	94	2246.6	3.4	1045	1
UPA	66	2	173	96	3725	4	4533	2
UPA	58	2	126	78	1755	3.3	3260	3
UPA	45	1	141	85	627.5	3.4		2
UPA	55	2	115	73	3360	3.5	2040	1
UPA	61	2	119	86	3866.6	3.3	5600	2
UPA	62	1	132	87	845	4.3	756	1
UPA	57	2	172	93	3310	2.7	6860	2
UPA	42	2	153	84	8650	2.7		2
UPA	56	2	120	88	906.6	3.6	3670	2
UPA	66	2	148	83	1020	3.2		1
UPA	33	1	136	102	1946.6	3	4640	1
UPA	59	1	164	111	770	3.1	205	1
UPA	62	2	123	80	470	3.5	1896	2
UPA	56	2	148	98	3720	3.2	493	1
UPA	45	2	149	86	836.6	3.5	1116	2
BPA	65	1	128	88	93.5	3.3		3
BPA	44	2	141	86	346.6	3.9	277	1
BPA	60	2	110	65	305	3.6	243	2
BPA	61	1	107	75	513.3	3.4	410	1
BPA	76	1	179	80	169	4.3	245.3	2
BPA	59	2	139	80	430	4.6	209	0
BPA	73	1	142	94	312	3.9	243.6	1
BPA	59	1	150	76	396	4.4	110	0
BPA	65	2	140	86	560	3.6	189.25	1
BPA	44	2	132	78	367.5	3.9	220.6	1
BPA	48	2	125	73	291	4.4	174.3	1
BPA	68	2	130	59	566.6	3.7	319.5	1
BPA	51	2	152	71	218	3.6	127	1
BPA	58	2	152	66	158.8	4	188.25	4
BPA	48	1	136	87	700	3.7	981	2
BPA	48	1	168	100	416.6	3.8	322.5	1
BPA	52	1	156	98	102.2	3.9	138	1
BPA	64	2	151	93	436.6	3.8	418	2
BPA	69	1	139	85	382.5	3.7	287.5	1
BPA	68	2	160	76	334.5	4.2	100	0
BPA	59	2	120	100	480	3.9	631	1
BPA	36	1	202	130	245.7	3.5	192.2	1
BPA	54	1	113	82	180	4.3	246	1
BPA	50	1	158	98	1800	4	625	1
BPA	51	1	156	97	286	3.7	318	1
BPA	63	1	139	76	156.1	3.6	29.8	2
BPA	39	2	138	91	124.1	3.6	194.6	1
BPA	63	1	153	75	500	3	1020	1
BPA	66	2	133	88	330	4.1	145.6	2
BPA	49	2	113	79	138.6	3.8	536	1
BPA	68	2	129	85	427	4.3	288.5	1
BPA	48	1	143	81	520	3.7	217	1
BPA	35	1	148	97	29.2	3.7	14.38	3
BPA	41	1	140	104	297.5	3.7	1250	1
BPA	41	2	134	90	528	4.3	260	2
BPA	66	1	134	71	190.5	4.2	362.5	2
BPA	58	2	126	71	316	3.6	126.5	1
BPA	43	1	173	116	145.8	3.9	72.3	1
BPA	61	2	140	80	241	3.6	2270	2
BPA	37	2	135	81	437.5	3.7	293.7	1
BPA	62	2	152	82	570	3.8	9750	1
BPA	65	2	129	81	1010	4	335	2
BPA	65	2	135	83	200	3.6	15.1	1
BPA	73	1	179	99	616.3	4	810	1
BPA	50	2	149	94	332	3.7	153	1
BPA	54	2	147	96	596.6	3.6	931	2
BPA	36	1	157	98	370	3.6	1200	2
BPA	33	2	145	94	596	3.8	496.5	0
BPA	50	2	142	96	176.8	3.7	105.7	1
BPA	65	1	144	100	1370	4		1
BPA	52	2	154	92	262.6	4	225	1
BPA	72	2	149	85	945	3.7	790	2
BPA	59	1	143	81	193.6	4.2	115.3	1
BPA	58	2	146	85	332.5	3.9	232.25	1
BPA	40	2	136	94	566.6	4	387	1
BPA	63	2	146	88	299	3.7	163.8	1
BPA	40	2	187	111	41.8	3.7	4.5	1
BPA	52	2	127	86	393.3	4.1	361	2
BPA	39	1	130	79	86	4.2	16	1
BPA	70	2	98	50	132.5	3.7	85.4	1
BPA	48	2	115	70	136.2	3.2	125.75	2
BPA	51	2	133	71	645	3.9	336.7	1
BPA	26	1	146	86	760	4	201.6	3
BPA	33	2	163	113	125.6	3.8	22.1	2
BPA	43	1	118	83	205	4	343	1
BPA	62	1	137	93	1005	3.7	1280
BPA	60	1	137	92	332.5	3.6	390	1
BPA	50	2	138	79	348	3.9	260	1
BPA	52	1	124	77	407.5	4	500	1
BPA	56	1	129	83	805	3.8	719	1
BPA	77	2	133	52	360	4	303	1
BPA	46	2	162	95	206	4.2	195	1
BPA	48	1	168	109	577.1	3.6	294	2
BPA	45	2	131	83	172.5	3.7	78.4	1
BPA	43	2	146	96	476.6	3.4	590	1
BPA	69	2	119	81	331.3	4.4	275	0
BPA	34	1	149	87	310	4.5	19.2	1
BPA	45	2	120	75	255	4.1	191.6	1
BPA	48	2	124	85	962	3.9	346.7	1
BPA	44	2	130	86	840	3.5	1270	1
BPA	57	1	117	88	690	3.6		1
BPA	37	1	162	98	305	3.9	226	1
BPA	56	1	127	91	823.3	3.8	758	1
BPA	59	1	148	79	752.5	3.8	373	1
BPA	47	1	124	73	205.8	3.4	93.3	2
BPA	64	1	167	92	725	3.3	2560	1
BPA	68	1	132	61	74	4.6	85.1	1
BPA	43	1	149	105	335	4.1	110	1
BPA	53	2	136	101	300	4	335	0
BPA	45	2	158	100	212.5	4.2		1
BPA	55	2	158	96	1080	4.1	342	2
BPA	55	2	126	82	360	4	320.6	1
BPA	69	2	138	87	274	3.9	144	2
BPA	64	2	138	87	74.7	4.3	135	2
