# Supplementary material for: A new machine learning-based prediction model for subtype diagnosis in primary aldosteronism
Source: Front Endocrinol (Lausanne). 2022 Nov 23;13:1005934. doi: 10.3389/fendo.2022.1005934 (PMC9728523; doi:10.3389/fendo.2022.1005934)
Supplement: Supplementary file 1 [file DataSheet_1.zip › Supplementary files/Supplementary folder 3 wiout SIT/b. PA data-external-SIT.csv]

Diagnosis(PA)	Age	Gender	SBP	DBP	ARR	K	ARR-50mg	Anti-agents
UPA	54	2	136	79	378.7	3.03	239.3	3
UPA	44	2	157	86	563.9	2.95	227.8	2
BPA	27	2	147	108	180.4	4.08	252.5	0
UPA	49	1	152	103	2997.7	2.34	908.4	1
UPA	43	2	136	86	419.2	2.25	471.8	1
BPA	40	1	155	103	218.3	3.69	217.8	0
BPA	44	2	159	105	188.8	3.81	254.6	1
BPA	46	2	139	75	429.2	3.73	429.2	1
BPA	59	2	131	81	696.4	3.03	1092	2
UPA	47	2	136	99	816.4	3.23	1353.4	2
BPA	47	2	166	115	379.8	3.46	764.3	2
UPA	40	1	160	111	379.2	3.13	166.2	2
BPA	53	1	133	86	194.6	3.48	231.4	2
UPA	55	2	130	98	620.7	2.99	489.7	1
UPA	68	1	139	72	170.4	3.66	179.9	2
BPA	58	2	157	78	308.8	3.46	313.5	2
UPA	40	1	144	110	197.3	3.39	118.9	2
UPA	61	1	167	98	622.8	3.62	946.3	3
BPA	68	2	127	71	1251.4	3.65	560.2	2
UPA	55	2	160	100	5933.3	4.2	2118.2	3
BPA	52	2	136	95	197.8	3.74	390.3	1
BPA	46	1	177	90	161	3.66	155.3	1
UPA	31	2	160	100	11416	2.61	4598.8	1
BPA	58	2	153	90	530.2	3.34	719	3
UPA	52	1	153	90	816.4	3.71	1353.4	2
UPA	25	1	149	103	310.9	3.62	418.7	2
BPA	42	2	134	92	263.5	3.57	287.7	1
BPA	49	1	142	95	679.1	3.8	984.1	3
BPA	66	2	138	76	1201	3.8	642.2	1
BPA	56	2	114	79	261.9	3.92	268.8	1
BPA	41	2	136	82	151.5	4.16	300.9	2
BPA	40	1	157	102	304.6	3.38	297.19	2
UPA	56	2	143	94	6696	3.69	5893.8	2
UPA	44	1	133	80	425.5	3.39	1180.3	2
UPA	54	2	99	71	1268	3.16	8363.4	2
BPA	50	1	140	90	430.8	3.65	228.8	2
UPA	67	1	120	94	1394	2.85	892.6	1
BPA	52	1	176	108	712.7	3.8	792.7	1
BPA	46	1	138	90	224.6	3.71	333	2
BPA	40	2	150	96	171	3.42	326.6	3
UPA	50	2	131	80	622.3	3.36	400.3	2
BPA	39	2	143	113	2479	2.55	1032	2
UPA	58	2	133	95	1329	3.87	1835.7	0
