# Supplementary material for: A new machine learning-based prediction model for subtype diagnosis in primary aldosteronism
Source: Front Endocrinol (Lausanne). 2022 Nov 23;13:1005934. doi: 10.3389/fendo.2022.1005934 (PMC9728523; doi:10.3389/fendo.2022.1005934)
Supplement: Supplementary file 3 [file DataSheet_3.csv]

Diagnosis(PA)	Age	Gender	SBP	DBP	ARR	K	ARR-50mg	PAC-SIT	PAC reduction	Anti-agents
UPA	54	1	130	88	366.6	3.2	363.3	95.3	56.7	1
UPA	39	2	131	79	1130	3.7	790	175	48.4	1
UPA	68	1	123	81	328	3.8	520	49.7	49.5	1
UPA	64	2	124	76	1545	2.8	1077.5	331	46.4	1
UPA	61	1	118	68	570	3.2	1406.6	154	32.5	1
UPA	55	2	144	93	402.8	3.4	466	64.8	77	1
UPA	67	1	149	83	393.3	3.3	280.5	12	89.8	1
UPA	50	1	130	80	1110	3.5	2290	241	27.6	2
UPA	51	1	131	100	493.3	3.3	2710	182	-23	1
UPA	45	1	153	106	1780	2.7	1846.6	353	33.9	2
UPA	57	2	122	74	3620	2.8	4490	284	21.5	1
UPA	34	1	146	86	726.6	3.1	683.3	118	45.9	2
UPA	54	2	135	81	920	3.7	393.3	60.4	67.2	3
UPA	74	2	151	64	1650	3.9	5360	520	-215.2	1
UPA	71	1	117	63	5540	2.9	6040	190	65.7	1
UPA	67	1	147	93	2660	63	1880	52.8	80.2	1
UPA	55	1	122	72	2630	3	1280	175	33.5	1
UPA	70	2	124	66	3270	3.4	1490	112	65.7	1
UPA	66	1	144	64	4605	2.8	4940	340	63.1	1
UPA	56	1	179	108	700	2.7	1900	59.7	57.4	1
UPA	43	1	136	88	1346.6	2.5	1336.6	396	2	2
UPA	61	1	134	86	745	3	1295	94.8	36.4	1
UPA	51	1	126	80	393.3	2.8	1390	117	50.4	1
UPA	61	1	134	97	191	3.4	2190	257	-34.6	2
UPA	45	2	127	87	660	3.8	555	282	-42.4	2
UPA	28	2	130	90	2705	3.5	6590	453	16.3	1
UPA	55	2	108	71	2020	3.8	1770	94.9	53	2
UPA	37	2	144	87	11800	2.7	14500	1430	-21.2	2
UPA	70	1	136	85	1345	3.2	2500	226	16	2
UPA	47	2	192	110	756	2.9	5490	435	-15.1	1
UPA	63	2	139	83	645	4.3	166.6	14.4	88.8	1
UPA	52	1	162	102	372	4.1	515	25.4	86.3	1
UPA	43	1	163	89	5650	2.7	18000	1420	-25.7	1
UPA	69	1	178	118	261.6	2.9	255	107	31.8	4
UPA	66	1	169	97	1460	2.2	6260	484	-10.5	2
UPA	51	1	122	82	3305	2.6	6510	340	48.6	1
UPA	38	2	136	90	2355	3.5	597.5	270	42.7	2
UPA	34	2	130	83	1213.3	3.2		247	32.1	1
UPA	64	1	136	73	1143.3	4	158.7	61.7	82	3
UPA	63	2	144	95	467.5	2.9	1970	239	-27.8	1
UPA	49	2	126	82	1565	2.1	5380	330	-5.4	1
UPA	55	1	154	93	1096.6	2.2	885	473	-43.8	1
UPA	36	2	135	98	2050	3.7		93.4	54.4	1
UPA	63	1	111	79	1818	2.8	4510	453	50.2	2
UPA	52	1	131	80	146.9	3.8	66.7	124	63.3	2
UPA	41	1	115	67	1990	3.3		441	-121.6	4
UPA	44	1	164	100	903.3	4.7	2750	193	28.8	5
UPA	62	1	138	101	913.3	3.7	437	101	63.1	6
UPA	62	2	129	85	3185	4.9	2800	229	64.1	2
UPA	47	1	128	72	255	4.7	313.7	37.3	63.4	1
UPA	56	2	143	88	760	3.7	384.5	67.3	55.7	1
UPA	69	1	183	89	4990	3.2	1635	503	-0.8	4
UPA	57	1	153	91	185.7	4	412	37.8	70.9	1
UPA	49	2	115	64	2600	3.5	5650	540	-107.7	3
UPA	50	1	122	85	1270	4.2	575	50.9	59.9	1
UPA	54	2	154	94	2246.6	3.4	1045	512	24	1
UPA	66	2	173	96	3725	4	4533	1640	-10.1	2
UPA	58	2	126	78	1755	3.3	3260	44.8	87.2	3
UPA	45	1	141	85	627.5	3.4		225	10.4	2
UPA	55	2	115	73	3360	3.5	2040	117	65.2	1
UPA	61	2	119	86	3866.6	3.3	5600	664	42.8	2
UPA	62	1	132	87	845	4.3	756	244	27.8	1
UPA	57	2	172	93	3310	2.7	6860	525	-58.6	2
UPA	42	2	153	84	8650	2.7		1970	-127.7	2
UPA	56	2	120	88	906.6	3.6	3670	381	-40.1	2
UPA	66	2	148	83	1020	3.2		408	-33.3	1
UPA	33	1	136	102	1946.6	3	4640	567	2.9	1
UPA	59	1	164	111	770	3.1	205	263	-13.9	1
UPA	62	2	123	80	470	3.5	1896	798	-239.6	2
UPA	56	2	148	98	3720	3.2	493	859	-15.5	1
UPA	45	2	149	86	836.6	3.5	1116	376	-49.8	2
BPA	65	1	128	88	93.5	3.3		85.3	34.9	3
BPA	44	2	141	86	346.6	3.9	277	68.1	34.5	1
BPA	60	2	110	65	305	3.6	243	56.2	53.9	2
BPA	61	1	107	75	513.3	3.4	410	155	-0.6	1
BPA	76	1	179	80	169	4.3	245.3	17.5	74.1	2
BPA	59	2	139	80	430	4.6	209	17.8	86.2	0
BPA	73	1	142	94	312	3.9	243.6	45	71.2	1
BPA	59	1	150	76	396	4.4	110	29.6	85.1	0
BPA	65	2	140	86	560	3.6	189.25	49.2	56.1	1
BPA	44	2	132	78	367.5	3.9	220.6	18.5	87.4	1
BPA	48	2	125	73	291	4.4	174.3	34.7	88.1	1
BPA	68	2	130	59	566.6	3.7	319.5	28.6	83.2	1
BPA	51	2	152	71	218	3.6	127	25.9	76.2	1
BPA	58	2	152	66	158.8	4	188.25	10	89.5	4
BPA	48	1	136	87	700	3.7	981	66	52.9	2
BPA	48	1	168	100	416.6	3.8	322.5	38.9	68.9	1
BPA	52	1	156	98	102.2	3.9	138	30.3	63	1
BPA	64	2	151	93	436.6	3.8	418	34.4	73.7	2
BPA	69	1	139	85	382.5	3.7	287.5	34.8	54.5	1
BPA	68	2	160	76	334.5	4.2	100	23.7	64.6	0
BPA	59	2	120	100	480	3.9	631	32.6	77.4	1
BPA	36	1	202	130	245.7	3.5	192.2	87.7	49	1
BPA	54	1	113	82	180	4.3	246	14	80.6	1
BPA	50	1	158	98	1800	4	625	85.5	52.5	1
BPA	51	1	156	97	286	3.7	318	49.1	65.7	1
BPA	63	1	139	76	156.1	3.6	29.8	39.7	80.4	2
BPA	39	2	138	91	124.1	3.6	194.6	40.1	46.2	1
BPA	63	1	153	75	500	3	1020	83.2	44.5	1
BPA	66	2	133	88	330	4.1	145.6	15.9	88	2
BPA	49	2	113	79	138.6	3.8	536	15.6	62.5	1
BPA	68	2	129	85	427	4.3	288.5	10	76.6	1
BPA	48	1	143	81	520	3.7	217	47.9	53.9	1
BPA	35	1	148	97	29.2	3.7	14.38	68.6	16.3	3
BPA	41	1	140	104	297.5	3.7	1250	82.2	30.9	1
BPA	41	2	134	90	528	4.3	260	43.9	83.4	2
BPA	66	1	134	71	190.5	4.2	362.5	19.1	49.9	2
BPA	58	2	126	71	316	3.6	126.5	113	-257.6	1
BPA	43	1	173	116	145.8	3.9	72.3	181	-3.4	1
BPA	61	2	140	80	241	3.6	2270	333	-38.2	2
BPA	37	2	135	81	437.5	3.7	293.7	74.5	57.4	1
BPA	62	2	152	82	570	3.8	9750	26.7	84.4	1
BPA	65	2	129	81	1010	4	335	42.7	57.7	2
BPA	65	2	135	83	200	3.6	15.1	30.9	77.9	1
BPA	73	1	179	99	616.3	4	810	285	58	1
BPA	50	2	149	94	332	3.7	153	20	88	1
BPA	54	2	147	96	596.6	3.6	931	52	70.9	2
BPA	36	1	157	98	370	3.6	1200	97.6	34.1	2
BPA	33	2	145	94	596	3.8	496.5	47.4	20.5	0
BPA	50	2	142	96	176.8	3.7	105.7	32.8	62.9	1
BPA	65	1	144	100	1370	4		63.7	53.5	1
BPA	52	2	154	92	262.6	4	225	60.9	22.7	1
BPA	72	2	149	85	945	3.7	790	21.9	88.4	2
BPA	59	1	143	81	193.6	4.2	115.3	69.8	27.9	1
BPA	58	2	146	85	332.5	3.9	232.25	41.7	68.6	1
BPA	40	2	136	94	566.6	4	387	66.1	61.1	1
BPA	63	2	146	88	299	3.7	163.8	57.4	80.8	1
BPA	40	2	187	111	41.8	3.7	4.5	37.2	36.5	1
BPA	52	2	127	86	393.3	4.1	361	63.8	45.9	2
BPA	39	1	130	79	86	4.2	16	84.1	51.1	1
BPA	70	2	98	50	132.5	3.7	85.4	31.2	66.4	1
BPA	48	2	115	70	136.2	3.2	125.75	94.8	13	2
BPA	51	2	133	71	645	3.9	336.7	59.5	53.9	1
BPA	26	1	146	86	760	4	201.6	122	19.7	3
BPA	33	2	163	113	125.6	3.8	22.1	47	37.7	2
BPA	43	1	118	83	205	4	343	80.4	60.8	1
BPA	62	1	137	93	1005	3.7	1280	38.2	81
BPA	60	1	137	92	332.5	3.6	390	66	50.4	1
BPA	50	2	138	79	348	3.9	260	85.3	51	1
BPA	52	1	124	77	407.5	4	500	85.3	47.7	1
BPA	56	1	129	83	805	3.8	719	28	65.2	1
BPA	77	2	133	52	360	4	303	39.8	63.1	1
BPA	46	2	162	95	206	4.2	195	35.4	65.6	1
BPA	48	1	168	109	577.1	3.6	294	104	74.3	2
BPA	45	2	131	83	172.5	3.7	78.4	73.3	46.9	1
BPA	43	2	146	96	476.6	3.4	590	67.5	52.8	1
BPA	69	2	119	81	331.3	4.4	275	10	89.9	0
BPA	34	1	149	87	310	4.5	19.2	85.6	54	1
BPA	45	2	120	75	255	4.1	191.6	43.4	57.5	1
BPA	48	2	124	85	962	3.9	346.7	51.1	46.9	1
BPA	44	2	130	86	840	3.5	1270	47.7	71.6	1
BPA	57	1	117	88	690	3.6		55.7	73.1	1
BPA	37	1	162	98	305	3.9	226	78.6	35.6	1
BPA	56	1	127	91	823.3	3.8	758	167	32.4	1
BPA	59	1	148	79	752.5	3.8	373	157	47.8	1
BPA	47	1	124	73	205.8	3.4	93.3	87.9	64.4	2
BPA	64	1	167	92	725	3.3	2560	122	57.9	1
BPA	68	1	132	61	74	4.6	85.1	27.6	81.4	1
BPA	43	1	149	105	335	4.1	110	87.9	67.2	1
BPA	53	2	136	101	300	4	335	59.6	50.3	0
BPA	45	2	158	100	212.5	4.2		112	34.1	1
BPA	55	2	158	96	1080	4.1	342	66.3	38.6	2
BPA	55	2	126	82	360	4	320.6	59.6	58.6	1
BPA	69	2	138	87	274	3.9	144	26.3	80.8	2
BPA	64	2	138	87	74.7	4.3	135	49.1	71.5	2
